# Supplementary material for: The Removal of Hydrophobic Matter from Thermosensitive Poly[oligo(ethylene glycol) Monomethyl Ether Acrylate] Gel Adsorbent in Alcohol–Water Mixtures
Source: Gels. 2022 Mar 23;8(4):200. doi: 10.3390/gels8040200 (PMC9029373; doi:10.3390/gels8040200)
Supplement: Supplementary file 1 [file gels-08-00200-s001.zip]

Archive with 1 entries (1 files):
- gels-1606118-supplementary.pdf
